# Supplementary material for: Transcriptome and Metabonomic Analysis of Tamarix ramosissima Potassium (K+) Channels and Transporters in Response to NaCl Stress
Source: Genes (Basel). 2022 Jul 23;13(8):1313. doi: 10.3390/genes13081313 (PMC9394374; doi:10.3390/genes13081313)
Supplement: Supplementary file 1 [file genes-13-01313-s001.zip]

Archive with 7 entries (7 files):
- Supplementary Figure S1.pdf
- Supplementary Figure S2.pdf
- Supplementary Figure S3.pdf
- Supplementary Figure S4.pdf
- Supplementary Figure S5.pdf
- Supplementary Figure S6.pdf
- Supplementaty Table S1.pdf
